# Supplementary material for: Regulation of terpenoid biosynthesis by miRNA in Persicaria minor induced by Fusarium oxysporum
Source: BMC Genomics. 2019 Jul 16;20:586. doi: 10.1186/s12864-019-5954-0 (PMC6636069; doi:10.1186/s12864-019-5954-0)
Supplement: Supplementary file 1 — SPME GC-MS data from the inoculation test. These data show the effect of F. oxysporum treatment on terpenoid content in P. minor plants at 0, 3, 6, and 9 dpi. (CSV 1 kb) [file 12864_2019_5954_MOESM1_ESM.csv]

	Label	.alpha.-pinene	D-limonene	Caryophyllene	E-.beta.-Famesene	Humulene	.beta.-bisabolene	Caryophyllene oxide	Alloaromadendrene	7-epi-.alpha.-selinene	Naphthalene, 1,2,3,5,6,7,8,8a-octahydro-1,8a-dimethyl-7-1-methylethenyl-, 1S-1.alpha.,7.alpha.,8a.alpha.- valencene	.alpha.-Panasinsen	1H-3a,7-Methanoazulene, 2,3,4,7,8,8a-hexahydro-3,6,8,8-tetramethyl-, 3R-3.alpha.,3a.beta.,7.beta.,8a.alpha.- alpha-cedrene	Pyhtol	Hexanal	2-Hexenal, E-	1-hexanol
0hpi-1	1	NA	NA	1.2146	0.5428	0.418	NA	0.398	NA	NA	NA	NA	NA	NA	NA	2.4122	4.6038
0hpi-2	1	NA	NA	0.4394	0.3934	NA	NA	NA	NA	NA	NA	NA	NA	NA	1.3272	2.7881	1.3757
0hpi-3	1	NA	NA	5.1945	4.2925	1.4867	0.1246	0.3199	NA	NA	0.2144	0.2471	NA	NA	1.6024	1.9839	NA
3hpi-1	2	0.6304	NA	6.0943	5.0785	2.0739	0.1614	0.4515	0.0926	0.2205	0.3015	NA	0.2752	NA	1.5686	1.8009	NA
3hpi-2	2	0.5556	NA	3.8345	3.1492	1.3734	0.1225	0.0761	0.0909	NA	0.1824	NA	0.512	NA	1.1589	0.7977	NA
3hpi-3	2	0.5484	0.0204	5.3567	3.6849	1.7435	0.145	0.6009	0.0484	0.3086	0.2828	NA	0.2608	NA	0.6166	0.7217	0.8031
6hpi-1	3	0.9249	0.0692	0.0805	3.8428	1.516	0.181	0.3499	NA	NA	0.1851	0.23	0.2248	NA	0.4234	NA	0.5304
6hpi-2	3	NA	NA	3.2687	2.9535	1.1447	0.1303	0.0452	0.1167	0.1285	0.2104	NA	0.2732	NA	1.1826	1.1387	NA
6hpi-3	3	0.5333	0.0308	6.0789	5.504	1.8516	0.1959	0.2902	0.1366	NA	0.2832	0.1838	0.4521	0.0914	0.8671	NA	1.8468
9hpi-1	4	NA	NA	3.1799	0.8708	1.0593	0.1151	0.3903	NA	NA	0.114	0.1787	0.1207	0.6297	2.4913	1.2939	0.626
9hpi-2	4	NA	0.0344	3.3414	4.3396	1.0164	0.104	0.1611	0.0497	NA	0.1525	0.1678	NA	0.0294	0.4548	0.7482	NA
9hpi-3	4	NA	NA	2.5804	2.6076	0.9721	0.1096	0.1798	0.0505	NA	0.1316	NA	0.0844	0.0575	0.9681	0.7261	0.247
