# Supplementary material for: Regulation of terpenoid biosynthesis by miRNA in Persicaria minor induced by Fusarium oxysporum
Source: BMC Genomics. 2019 Jul 16;20:586. doi: 10.1186/s12864-019-5954-0 (PMC6636069; doi:10.1186/s12864-019-5954-0)
Supplement: Supplementary file 3 — Spearman coefficients for miRNA-metabolite and mRNA-metabolite. Positive values indicate positive correlations, whereas negative values indicate negative correlations. (XLSX 8 kb) [file 12864_2019_5954_MOESM3_ESM.xlsx]

## Sheet: spearman2
miRNA	mRNA	Correlation Value					mRNA	Metabolite	Correlation Value
pmi-miR396a	alpha-cedrene	-0.4					DXR	alpha-cedrene	0.4
pmi-miR396a	valencene	-0.4					DXR	valencene	0.4
pmi-miR396a	beta.-bisabolene	-0.2					DXR	beta.-bisabolene	0.4
pmi-miR398f/g	valencene	0.4					DXS	alpha-cedrene	0.4
pmi-miR398f/g	alpha-cedrene	0.4					DXS	valencene	0.4
pmi-miR398f/g	beta.-bisabolene	0.8					DXS	beta.-bisabolene	0.4
pmi-miR530	valencene	0.2					FDS1	alpha-cedrene	0.4
pmi-miR530	alpha-cedrene	0.2					FDS1	valencene	0.4
pmi-miR530	beta.-bisabolene	0.4					FDS1	beta.-bisabolene	0.4
pmi-miR6173	beta.-bisabolene	-0.4					HMGR	valencene	-0.2
pmi-miR6173	valencene	-0.2					HMGR	beta.-bisabolene	-0.2
pmi-miR6173	alpha-cedrene	-0.2					HMGR	alpha-cedrene	-0.2
pmi-miR6300	valencene	-0.4					MVD	beta.-bisabolene	0.8
pmi-miR6300	alpha-cedrene	-0.4					MVD	alpha-cedrene	0.8
pmi-miR6300	beta.-bisabolene	-0.2					MVD	valencene	0.8
pmi-nov_13	beta.-bisabolene	-0.8					MVK	alpha-cedrene	0.8
pmi-nov_13	alpha-cedrene	-0.4					MVK	valencene	0.8
pmi-nov_13	valencene	-0.4					MVK	beta.-bisabolene	0.8
							Peroxidase57	valencene	0.4
							Peroxidase57	beta.-bisabolene	0.4
							Peroxidase57	alpha-cedrene	0.4
							Sesquiterpene synthase	valencene	0.4
							Sesquiterpene synthase	beta.-bisabolene	0.4
							Sesquiterpene synthase	alpha-cedrene	0.4
